# Supplementary material for: Correction: Loss-of-function mutation of NSD2 is associated with abnormal placentation accompanied by fetal growth retardation in mice
Source: PLoS One. 2025 Oct 14;20(10):e0334633. doi: 10.1371/journal.pone.0334633 (PMC12520342; doi:10.1371/journal.pone.0334633)
Supplement: S1 Table — (XLSX) [file pone.0334633.s001.xlsx]

## Sheet: S1 Table
S1 Table. Statistical-test p-values in the comparisons of body and placental weights between wild-type and heterozygous/homozygous individuals.
Mouse line	Stage	Comparisons				Body weight		Placental weight		Placenta/body ratio
		genotype	n	genotype	n
Nsd2WT/- intercross	E15.5	wt	18	hetero	34	0.62		0.0031	*	0.027	*
		wt	18	homo	9	0.12		0.0086	*	0.0014	*
		hetero	34	homo	9	0.12		0.2442		0.007	*
	E18.5	wt	9	hetero	13	0.7438		0.58		0.256
		wt	9	homo	11	0.0069	*	0.17		0.012	*
		hetero	13	homo	11	0.0308	*	0.58		0.06
Nsd2WT/P906L intercross	E15.5	wt	24	hetero	35	0.061		0.00011	*	2.3e-05	*
		wt	24	homo	11	0.03	*	0.0019	*	0.00026	*
		hetero	35	homo	11	0.211		0.27838		0.03033	*
	E18.5	wt	29	hetero	47	0.4328		1.1e-05	*	8.8e-07	*
		wt	29	homo	16	0.1253		8.2e-05	*	2.1e-05	*
		hetero	47	homo	16	0.0038	*	0.049	*	0.0013	*
P-value adjustment method: holm (*p < 0.05)
The numbers in the comparison (n) are the number analyzed, not the total number of progenies.
